# Supplementary material for: Insights into the Evolution of IncR Plasmids Found in the Southern European Clone of the Monophasic Variant of Salmonella enterica Serovar Typhimurium
Source: Antibiotics (Basel). 2024 Mar 29;13(4):314. doi: 10.3390/antibiotics13040314 (PMC11047700; doi:10.3390/antibiotics13040314)
Supplement: Supplementary file 1 [file antibiotics-13-00314-s001.zip]

Archive with 1 entries (1 files):
- antibiotics-2924064-supplementary.pdf
